# Supplementary material for: Inhibitors of the Plasmodium falciparum Hsp90 towards Selective Antimalarial Drug Design: The Past, Present and Future
Source: Cells. 2021 Oct 22;10(11):2849. doi: 10.3390/cells10112849 (PMC8616389; doi:10.3390/cells10112849)
Supplement: Supplementary file 1 [file cells-10-02849-s001.zip]

Archive with 1 entries (1 files):
- cells-1413458-supplementary.pdf
